# Supplementary material for: New and noteworthy records of Myriolecis (Lecanoraceae, lichenized Ascomycota) in the arid regions of northwestern China
Source: MycoKeys. 2026 Jun 8;133:323–44. doi: 10.3897/mycokeys.133.186955 (PMC13270224; doi:10.3897/mycokeys.133.186955)
Supplement: XML Treatment for Myriolecis convexa [file mycokeys.133.186955-treatment1.xml]

<!DOCTYPE tp:taxon-treatment
  PUBLIC "-//TaxonX//DTD Taxonomic Treatment Publishing DTD v0 20100105//EN" "tax-treatment-NSO.dtd">
<tp:taxon-treatment xmlns:tp="http://www.plazi.org/taxpub"><tp:treatment-meta><kwd-group><label>Taxon classification</label><kwd>
                  <named-content content-type="kingdom">Fungi</named-content>
                </kwd><kwd>
                  <named-content content-type="order">Lecanorales</named-content>
                </kwd><kwd>
                  <named-content content-type="family">Lecanoraceae</named-content>
                </kwd></kwd-group><mixed-citation publication-type="journal"><person-group><name><surname>Payzulla</surname><given-names>Tursunay</given-names></name><name><surname>Adil</surname><given-names>Guldiyar</given-names></name><name><surname>Mamut</surname><given-names>Reyim</given-names></name></person-group><article-title>New and noteworthy records of <italic><tp:taxon-name><tp:taxon-name-part taxon-name-part-type="genus" reg="Myriolecis">Myriolecis</tp:taxon-name-part></tp:taxon-name></italic> (<tp:taxon-name><tp:taxon-name-part taxon-name-part-type="family" reg="Lecanoraceae">Lecanoraceae</tp:taxon-name-part></tp:taxon-name>, lichenized <tp:taxon-name><tp:taxon-name-part taxon-name-part-type="phylum" reg="Ascomycota">Ascomycota</tp:taxon-name-part></tp:taxon-name>) in the arid regions of northwestern China</article-title><source>MycoKeys</source><day>08</day><month>06</month><year>2026</year><volume>133</volume><fpage>323</fpage><lpage>344</lpage><pub-id pub-id-type="doi">10.3897/mycokeys.133.186955</pub-id></mixed-citation></tp:treatment-meta><tp:nomenclature><tp:taxon-name><object-id xmlns:xlink="http://www.w3.org/1999/xlink" content-type="arpha" xlink:type="simple">2C7EC977-E1B5-5EB3-BA3B-96E08B3C4074</object-id>
                        		<tp:taxon-name-part taxon-name-part-type="genus" reg="Myriolecis">Myriolecis</tp:taxon-name-part> <tp:taxon-name-part taxon-name-part-type="species" reg="convexa">convexa</tp:taxon-name-part>
                        	
                        		<object-id xmlns:xlink="http://www.w3.org/1999/xlink" content-type="mycobank" xlink:type="simple">855085</object-id>
                        	</tp:taxon-name><tp:taxon-authority>R.Mamut</tp:taxon-authority><tp:taxon-status xmlns:xlink="http://www.w3.org/1999/xlink" xlink:type="simple">sp. nov.</tp:taxon-status><xref ref-type="fig" rid="F2">Fig. 2</xref></tp:nomenclature><tp:treatment-sec sec-type="Etymology"><title>Etymology.</title><p>The epithet “convexa” refers to the convex shape of the apothecia.</p><fig id="F2" position="float" orientation="portrait"><object-id xmlns:xlink="http://www.w3.org/1999/xlink" content-type="doi" xlink:type="simple">10.3897/mycokeys.133.186955.figure2</object-id><object-id xmlns:xlink="http://www.w3.org/1999/xlink" content-type="arpha" xlink:type="simple">4046FDE9-F27C-514F-A748-C6B6965B9B57</object-id><label>Figure 2.</label><caption><p><italic><tp:taxon-name><tp:taxon-name-part taxon-name-part-type="genus" reg="Myriolecis">Myriolecis</tp:taxon-name-part> <tp:taxon-name-part taxon-name-part-type="species" reg="convexa">convexa</tp:taxon-name-part></tp:taxon-name></italic> (XJU20108046, holotype). <bold>A, B</bold>. Morphological structure of thallus and apothecia; <bold>C</bold>. Apothecial anatomy in regular light; <bold>D</bold>. Section of apothecium in regular light after application of N; <bold>E</bold>. Section of apothecium in polarized light; <bold>F</bold>. Ascus; <bold>G</bold>. Ascospores; <bold>H</bold>. Paraphysis. Scale bars: 2 mm (<bold>A, B</bold>); 200 μm (<bold>C, E</bold>); 100 μm (<bold>D</bold>); 10 μm (<bold>F–H</bold>).</p></caption><graphic xmlns:xlink="http://www.w3.org/1999/xlink" xlink:href="mycokeys-133-323-g002.jpg" id="oo_1673096.jpg" position="float" orientation="portrait" xlink:type="simple"><uri content-type="original_file" xlink:type="simple">https://binary.pensoft.net/fig/1673096</uri></graphic></fig></tp:treatment-sec><tp:treatment-sec sec-type="Diagnosis"><title>Diagnosis.</title><p>The diagnostic characteristics of the new species have dispersed warts on the thallus and often convex apothecial disc, epithecium shades of reddish-brown, distinctly granular, granules insoluble in N and K and turn orange in N.</p></tp:treatment-sec><tp:treatment-sec sec-type="Description"><title>Description.</title><p>Thallus clearly visible, crustose, small dispersed warts or fine granulose or present only under apothecia, shades of pale gray or whitish-gray to white; prothallus not seen; Apothecia numerous, usually often clustered in groups of 2–3 apothecia, sessile to slightly constricted at base, 0.4–1.2 mm; Disc reddish-brown to brown or chocolate brown, usually heavily white pruinose, plane or, when apothecia crowded, then more irregular and the disc becoming.</p><p>Considerably convex; margin prominent, smooth, young ones regular in shape, round, older ones usually slightly flexuose, white to whitish-gray or becoming same color as the thallus, slightly pruinose, raised above or level with disc or, when disc strongly convex margin, not very clearly visible; Amphithecium present, distinctly divided into algal layer and cortex, algae occur as algal layer under hypothecium, discontinuous; cortex thin, distinctly expanded at the base, with granules (<abbrev xmlns:xlink="http://www.w3.org/1999/xlink" xlink:title="polarized light" xlink:type="simple">pol</abbrev> ± insoluble in K and soluble in N); Epithecium brown, reddish-brown, not at all granular (<abbrev xmlns:xlink="http://www.w3.org/1999/xlink" xlink:title="polarized light" xlink:type="simple">pol</abbrev> ±, insoluble in K and N), N+ turning orange; Hymenium hyaline, 40–95 μm high; Subhymenium distinct, hyaline, to 35–45 μm high; Hypothecium hyaline, composed of gelatinized hyphae, hyphae more clear in K and N, 50–130 μm high; Paraphyses simple or slightly branched at tips, thickened, slightly expanded apically, often brown pigmented at tips, free in K. Asci clavate, 8-spored; Ascospores hyaline, simple, ellipsoid to narrowly ellipsoid, 6.5–15 × 4.5–6.5 μm. Pycnidia not seen.</p></tp:treatment-sec><tp:treatment-sec sec-type="Chemistry"><title>Chemistry.</title><p>Apothecial margin K–, C–, KC–, <abbrev xmlns:xlink="http://www.w3.org/1999/xlink" xlink:title="paraphenylenediamine [ethanol absolute]" xlink:type="simple">PD</abbrev>–; disc K–, C–, KC–, <abbrev xmlns:xlink="http://www.w3.org/1999/xlink" xlink:title="paraphenylenediamine [ethanol absolute]" xlink:type="simple">PD</abbrev>–; No lichen products detected by <abbrev xmlns:xlink="http://www.w3.org/1999/xlink" xlink:title="thin-layer chromatography" xlink:type="simple">TLC</abbrev>.</p></tp:treatment-sec><tp:treatment-sec sec-type="Habitat"><title>Habitat.</title><p>on rock.</p></tp:treatment-sec><tp:treatment-sec sec-type="Notes"><title>Notes.</title><p><italic><tp:taxon-name><tp:taxon-name-part taxon-name-part-type="genus" reg="Myriolecis">M.</tp:taxon-name-part> <tp:taxon-name-part taxon-name-part-type="species" reg="convexa">convexa</tp:taxon-name-part></tp:taxon-name></italic>, in many aspects, shares characteristics similar to those of other species of the genus <italic><tp:taxon-name><tp:taxon-name-part taxon-name-part-type="genus" reg="Myriolecis">Myriolecis</tp:taxon-name-part></tp:taxon-name></italic>, such as scattered to crowded apothecia with a mostly white thalline margin, narrowly to broadly ellipsoid ascospores, and no lichen products. However, <italic><tp:taxon-name><tp:taxon-name-part taxon-name-part-type="genus" reg="Myriolecis">M.</tp:taxon-name-part> <tp:taxon-name-part taxon-name-part-type="species" reg="convexa">convexa</tp:taxon-name-part></tp:taxon-name></italic> differs from all species by its small, dispersed, areolate thallus and usually distinctly convex apothecial discs. Morphologically, <italic><tp:taxon-name><tp:taxon-name-part taxon-name-part-type="genus" reg="Myriolecis">M.</tp:taxon-name-part> <tp:taxon-name-part taxon-name-part-type="species" reg="convexa">convexa</tp:taxon-name-part></tp:taxon-name></italic> is similar to <italic><tp:taxon-name><tp:taxon-name-part taxon-name-part-type="genus" reg="Myriolecis">M.</tp:taxon-name-part> <tp:taxon-name-part taxon-name-part-type="species" reg="hagenii">hagenii</tp:taxon-name-part></tp:taxon-name></italic> (Ach.) Śliwa, Zhao Xin &amp; Lumbsch in having heavily pruinose, reddish-brown apothecia; however, <italic><tp:taxon-name><tp:taxon-name-part taxon-name-part-type="genus" reg="Myriolecis">M.</tp:taxon-name-part> <tp:taxon-name-part taxon-name-part-type="species" reg="hagenii">hagenii</tp:taxon-name-part></tp:taxon-name></italic> never has a distinct thallus, and its epithecium usually has K-soluble granules and smaller apothecia with a much thinner, entire to incised apothecial margin (<xref ref-type="bibr" rid="B28">Śliwa and Hawksworth 2006</xref>; <xref ref-type="bibr" rid="B29">Śliwa 2007</xref>).</p></tp:treatment-sec><tp:treatment-sec sec-type="Type species"><title>Type species.</title><p><bold>China</bold> • Xinjiang, Urumqi city, middle part of Tianshan Mountains, <named-content xmlns:xlink="http://www.w3.org/1999/xlink" content-type="dwc:verbatimCoordinates" xlink:type="simple">43°22'43"N, 86°47'50"E</named-content>, 1864 m a.s.l., on rock, 15 Aug 2010, <italic>R. Mamut</italic> (<bold><italic>holotype</italic></bold> designated here 20108046).</p></tp:treatment-sec><tp:treatment-sec sec-type="Additional specimens examined"><title>Additional specimens examined.</title><p><bold>China</bold> • Xinjiang, Urumqi City, Bayi Forest Farm, 1710 m a.s.l., <named-content xmlns:xlink="http://www.w3.org/1999/xlink" content-type="dwc:verbatimCoordinates" xlink:type="simple">43°22'48.1"N, 86°48'40.2"E</named-content>, on rock, 28 Aug 2007, R. Mamut 20071962-a, 20071962-b (XJU); • 1864 m a.s.l., <named-content xmlns:xlink="http://www.w3.org/1999/xlink" content-type="dwc:verbatimCoordinates" xlink:type="simple">43°22'43"N, 86°47'50"E</named-content>, on rock, 15 Aug 2010, R. Mamut 20108078, 20108079, 20108081, 20108082, 20108083(XJU); • 2800 m a.s.l., <named-content xmlns:xlink="http://www.w3.org/1999/xlink" content-type="dwc:verbatimCoordinates" xlink:type="simple">43°44'61"N, 86°48'719"E</named-content>, on rock, 10 May 2010, R. Mamut 20108047(XJU); • 2270 m a.s.l., <named-content xmlns:xlink="http://www.w3.org/1999/xlink" content-type="dwc:verbatimCoordinates" xlink:type="simple">43°21'27"N, 86°47'32"E</named-content>, on rock, 29 May 2021, R. Mamut 20210371(XJU); • 1780 m a.s.l., <named-content xmlns:xlink="http://www.w3.org/1999/xlink" content-type="dwc:verbatimCoordinates" xlink:type="simple">43°23'33.5"N, 86°47'71"E</named-content>, on rock, 15 Jul 2022, R. Mamut T20221204(XJU); • Xinjiang, Urumqi City, Hou Xia, 2060 m a.s.l., <named-content xmlns:xlink="http://www.w3.org/1999/xlink" content-type="dwc:verbatimCoordinates" xlink:type="simple">43°00'00"N, 86°34'375"E</named-content>, on rock, 6 Oct 2009, R. Mamut 20090106(XJU); • Xinjiang, Changji, Ha Xiong Gu, 1870 m a.s.l., <named-content xmlns:xlink="http://www.w3.org/1999/xlink" content-type="dwc:verbatimCoordinates" xlink:type="simple">43°48'626"N, 87°59'658"E</named-content>, on rock, 8 Jul 2013, R. Mamut 20130708(XJU).</p></tp:treatment-sec><ref-list><ref id="B28"><mixed-citation xmlns:xlink="http://www.w3.org/1999/xlink" xlink:type="simple">Śliwa L, Hawksworth DL (2006) Proposal to conserve the name <italic><tp:taxon-name><tp:taxon-name-part taxon-name-part-type="genus">Lichen</tp:taxon-name-part> <tp:taxon-name-part taxon-name-part-type="species">hagenii</tp:taxon-name-part></tp:taxon-name></italic> (<italic><tp:taxon-name><tp:taxon-name-part taxon-name-part-type="genus">Lecanora</tp:taxon-name-part> <tp:taxon-name-part taxon-name-part-type="species">hagenii</tp:taxon-name-part></tp:taxon-name></italic>) with a conserved type (lichenized <tp:taxon-name><tp:taxon-name-part taxon-name-part-type="phylum">Ascomycota</tp:taxon-name-part></tp:taxon-name>). Taxon 55: 1038–1039. <ext-link xlink:href="10.2307/25065708" ext-link-type="doi" xlink:type="simple">https://doi.org/10.2307/25065708</ext-link></mixed-citation></ref><ref id="B29"><mixed-citation xmlns:xlink="http://www.w3.org/1999/xlink" xlink:type="simple">Śliwa L (2007) A revision of the <italic><tp:taxon-name><tp:taxon-name-part taxon-name-part-type="genus">Lecanora</tp:taxon-name-part> <tp:taxon-name-part taxon-name-part-type="species">dispersa</tp:taxon-name-part></tp:taxon-name></italic> complex in North America. Polish Botanical Journal 52: 1–70.</mixed-citation></ref></ref-list></tp:taxon-treatment>
