# Supplementary material for: New and noteworthy records of Myriolecis (Lecanoraceae, lichenized Ascomycota) in the arid regions of northwestern China
Source: MycoKeys. 2026 Jun 8;133:323–44. doi: 10.3897/mycokeys.133.186955 (PMC13270224; doi:10.3897/mycokeys.133.186955)
Supplement: XML Treatment for Myriolecis incisa [file mycokeys.133.186955-treatment2.xml]

<!DOCTYPE tp:taxon-treatment
  PUBLIC "-//TaxonX//DTD Taxonomic Treatment Publishing DTD v0 20100105//EN" "tax-treatment-NSO.dtd">
<tp:taxon-treatment xmlns:tp="http://www.plazi.org/taxpub"><tp:treatment-meta><kwd-group><label>Taxon classification</label><kwd>
                  <named-content content-type="kingdom">Fungi</named-content>
                </kwd><kwd>
                  <named-content content-type="order">Lecanorales</named-content>
                </kwd><kwd>
                  <named-content content-type="family">Lecanoraceae</named-content>
                </kwd></kwd-group><mixed-citation publication-type="journal"><person-group><name><surname>Payzulla</surname><given-names>Tursunay</given-names></name><name><surname>Adil</surname><given-names>Guldiyar</given-names></name><name><surname>Mamut</surname><given-names>Reyim</given-names></name></person-group><article-title>New and noteworthy records of <italic><tp:taxon-name><tp:taxon-name-part taxon-name-part-type="genus" reg="Myriolecis">Myriolecis</tp:taxon-name-part></tp:taxon-name></italic> (<tp:taxon-name><tp:taxon-name-part taxon-name-part-type="family" reg="Lecanoraceae">Lecanoraceae</tp:taxon-name-part></tp:taxon-name>, lichenized <tp:taxon-name><tp:taxon-name-part taxon-name-part-type="phylum" reg="Ascomycota">Ascomycota</tp:taxon-name-part></tp:taxon-name>) in the arid regions of northwestern China</article-title><source>MycoKeys</source><day>08</day><month>06</month><year>2026</year><volume>133</volume><fpage>323</fpage><lpage>344</lpage><pub-id pub-id-type="doi">10.3897/mycokeys.133.186955</pub-id></mixed-citation></tp:treatment-meta><tp:nomenclature><tp:taxon-name><object-id xmlns:xlink="http://www.w3.org/1999/xlink" content-type="arpha" xlink:type="simple">0FBB9E55-7BE6-5E5C-9B8B-C31F38C3F16D</object-id>
                        		<tp:taxon-name-part taxon-name-part-type="genus" reg="Myriolecis">Myriolecis</tp:taxon-name-part> <tp:taxon-name-part taxon-name-part-type="species" reg="incisa">incisa</tp:taxon-name-part>
                        	
                        		<object-id xmlns:xlink="http://www.w3.org/1999/xlink" content-type="mycobank" xlink:type="simple">861339</object-id>
                        	</tp:taxon-name><tp:taxon-authority>R.Mamut</tp:taxon-authority><tp:taxon-status xmlns:xlink="http://www.w3.org/1999/xlink" xlink:type="simple">sp. nov.</tp:taxon-status><xref ref-type="fig" rid="F3">Fig. 3</xref></tp:nomenclature><tp:treatment-sec sec-type="Etymology"><title>Etymology.</title><p>The epithet “incisa” refers to the incised apothecial margin of this new species.</p><fig id="F3" position="float" orientation="portrait"><object-id xmlns:xlink="http://www.w3.org/1999/xlink" content-type="doi" xlink:type="simple">10.3897/mycokeys.133.186955.figure3</object-id><object-id xmlns:xlink="http://www.w3.org/1999/xlink" content-type="arpha" xlink:type="simple">B38A58C1-06B8-5983-942B-24138DC06839</object-id><label>Figure 3.</label><caption><p><italic><tp:taxon-name><tp:taxon-name-part taxon-name-part-type="genus" reg="Myriolecis">Myriolecis</tp:taxon-name-part> <tp:taxon-name-part taxon-name-part-type="species" reg="incisa">incisa</tp:taxon-name-part></tp:taxon-name></italic> (XJU20080999, holotype). <bold>A, B</bold>. Morphological structure of thallus and apothecia; <bold>C</bold>. Apothecial anatomy in regular light; <bold>D</bold>. Section of apothecium in regular light after application of N; <bold>E</bold>. Ascus; <bold>F</bold>. Ascospores; <bold>G</bold>. Paraphyses. Scale bars: 2 mm (<bold>A, B</bold>); 100 µm (<bold>C, D</bold>); 10 µm (<bold>E–G</bold>).</p></caption><graphic xmlns:xlink="http://www.w3.org/1999/xlink" xlink:href="mycokeys-133-323-g003.jpg" id="oo_1673097.jpg" position="float" orientation="portrait" xlink:type="simple"><uri content-type="original_file" xlink:type="simple">https://binary.pensoft.net/fig/1673097</uri></graphic></fig></tp:treatment-sec><tp:treatment-sec sec-type="Diagnosis"><title>Diagnosis.</title><p>The new species has whole cortex with bluish-green pigment (this part becoming pink in N) and epithecium shades of olive to dark brown (turning red in N). <italic><tp:taxon-name><tp:taxon-name-part taxon-name-part-type="genus" reg="Myriolecis">M.</tp:taxon-name-part> <tp:taxon-name-part taxon-name-part-type="species" reg="incisa">incisa</tp:taxon-name-part></tp:taxon-name></italic> is also well recognized by the small crenated apothecial margin.</p></tp:treatment-sec><tp:treatment-sec sec-type="Description"><title>Description.</title><p>Thallus crustose, moderately thick (0.1–0.3 mm), areolate to rimose, but not leprose, margin determinate, not or rarely pruinose, shades of brown to yellowish-brown or dark gray; Prothallus not visible. Apothecia usually numerous, lecanorine, sessile, densely covering most of thallus, emerging on the surface of thallus, 0.3–1.0 mm diameter, occurring singly; disc plane, almost black, epruinose to slightly pruinose; Thalline margin prominent, raised above discs, rough, incised to distinctly crenate, epruinose, most often white; Amphithecium present, with a discontinuous algal layer, algae sparse; cortex distinctly delimited, clearly expanded at the base, 45–60 μm wide laterally and 25–35 μm wide at the base, often obviously bluish pigmented and more intense and becoming pink in N, not granulose; Epithecium olive to dark brown, distinctly granular, granules superficial and between paraphyses tips (<abbrev xmlns:xlink="http://www.w3.org/1999/xlink" xlink:title="polarized light" xlink:type="simple">pol</abbrev> ±), slowly disappearing in K and also often turning red in N; Hymenium hyaline, 45–70 μm high; Subhymenium indistinct to distinct, hyaline, thin, 15–20 μm high; Hypothecium hyaline, 40–110 μm high, composed of gelatinized hyphae; Paraphyses slender, simple, thick, slightly expanded, distinctly septate, deep green pigmented at the tips, coherent in K. Asci clavate, 8-spored; Ascospores hyaline, simple, ellipsoid, 7–13 × 4.5–8.5 μm. Pycnidia not seen.</p></tp:treatment-sec><tp:treatment-sec sec-type="Chemistry"><title>Chemistry.</title><p>Apothecial margin K–, C–, KC–, <abbrev xmlns:xlink="http://www.w3.org/1999/xlink" xlink:title="paraphenylenediamine [ethanol absolute]" xlink:type="simple">PD</abbrev>–; disc K–, C–, KC–, <abbrev xmlns:xlink="http://www.w3.org/1999/xlink" xlink:title="paraphenylenediamine [ethanol absolute]" xlink:type="simple">PD</abbrev>–; No lichen products detected by <abbrev xmlns:xlink="http://www.w3.org/1999/xlink" xlink:title="thin-layer chromatography" xlink:type="simple">TLC</abbrev>.</p></tp:treatment-sec><tp:treatment-sec sec-type="Habitat"><title>Habitat.</title><p>On calcareous rock.</p></tp:treatment-sec><tp:treatment-sec sec-type="Notes"><title>Notes.</title><p>This species is easily recognizable due to its distinctly developed rimose-areolate thallus and its almost black, either epruinose or only slightly pruinose, apothecial disc with an incised margin. Additionally, the species carries a bluish-green pigment covering the entire cortex, along with shades of olive to dark brown in the epithecium that turns pink and red in N. These characteristics are not observed in other species of the same genus. <italic><tp:taxon-name><tp:taxon-name-part taxon-name-part-type="genus" reg="Myriolecis">Myriolecis</tp:taxon-name-part> <tp:taxon-name-part taxon-name-part-type="species" reg="incisa">incisa</tp:taxon-name-part></tp:taxon-name></italic> is similar to <italic><tp:taxon-name><tp:taxon-name-part taxon-name-part-type="genus" reg="Myriolecis">M.</tp:taxon-name-part> <tp:taxon-name-part taxon-name-part-type="species" reg="perpruinosa">perpruinosa</tp:taxon-name-part></tp:taxon-name></italic> (Fröberg) Śliwa, Zhao Xin &amp; Lumbsch and <italic><tp:taxon-name><tp:taxon-name-part taxon-name-part-type="genus" reg="Myriolecis">M.</tp:taxon-name-part> <tp:taxon-name-part taxon-name-part-type="species" reg="caesioalutacea">caesioalutacea</tp:taxon-name-part></tp:taxon-name></italic> (H.Magn.) R.Mamut.</p><p>However, <italic><tp:taxon-name><tp:taxon-name-part taxon-name-part-type="genus" reg="Myriolecis">M.</tp:taxon-name-part> <tp:taxon-name-part taxon-name-part-type="species" reg="perpruinosa">perpruinosa</tp:taxon-name-part></tp:taxon-name></italic> usually has submoniliform paraphyses, an ash-gray thallus, and bluish-white pruina on the dark apothecial disc. In addition, <italic><tp:taxon-name><tp:taxon-name-part taxon-name-part-type="genus" reg="Myriolecis">M.</tp:taxon-name-part> <tp:taxon-name-part taxon-name-part-type="species" reg="perpruinosa">perpruinosa</tp:taxon-name-part></tp:taxon-name></italic> has greenish cortex cell walls, with only the outer part of the cortex N+ purple (<xref ref-type="bibr" rid="B8">Fröberg 1997</xref>; <xref ref-type="bibr" rid="B29">Śliwa 2007</xref>; <xref ref-type="bibr" rid="B19">Muchnik and Śliwa 2011</xref>). <italic><tp:taxon-name><tp:taxon-name-part taxon-name-part-type="genus" reg="Myriolecis">M.</tp:taxon-name-part> <tp:taxon-name-part taxon-name-part-type="species" reg="caesioalutacea">caesioalutacea</tp:taxon-name-part></tp:taxon-name></italic> is characterized by a bluish-white pruinose apothecial disc, a thallus-colored apothecial margin (ashy brown, brown to dark brown), and a thallus containing 2,7-dichlorolichexanthone (<xref ref-type="bibr" rid="B17">Magnusson 1940</xref>; <xref ref-type="bibr" rid="B18">Mamut et al. 2019</xref>). The new species is morphologically similar to <italic><tp:taxon-name><tp:taxon-name-part taxon-name-part-type="genus" reg="Myriolecis">M.</tp:taxon-name-part> <tp:taxon-name-part taxon-name-part-type="species" reg="hagenii">hagenii</tp:taxon-name-part></tp:taxon-name></italic> in its epruinose to slightly whitish pruinose apothecial disc, which has an incised rather than distinctly crenate apothecial margin. However, <italic><tp:taxon-name><tp:taxon-name-part taxon-name-part-type="genus" reg="Myriolecis">M.</tp:taxon-name-part> <tp:taxon-name-part taxon-name-part-type="species" reg="hagenii">hagenii</tp:taxon-name-part></tp:taxon-name></italic> differs from the new species by having small apothecia up to 0.8 mm diam., with an orange to reddish tint and a maroon to brown disc. <italic><tp:taxon-name><tp:taxon-name-part taxon-name-part-type="genus" reg="Myriolecis">M.</tp:taxon-name-part> <tp:taxon-name-part taxon-name-part-type="species" reg="hagenii">hagenii</tp:taxon-name-part></tp:taxon-name></italic> also has a considerably thinner amphithecial cortex (<xref ref-type="bibr" rid="B29">Śliwa 2007</xref>; <xref ref-type="bibr" rid="B6">De la Rosa et al. 2012</xref>).</p></tp:treatment-sec><tp:treatment-sec sec-type="Type species"><title>Type species.</title><p><bold>China</bold> • Xinjiang, Kashkar, Kargilik County, Mt. Kunlun, <named-content xmlns:xlink="http://www.w3.org/1999/xlink" content-type="dwc:verbatimCoordinates" xlink:type="simple">36°34'92"N, 77°00'36"E</named-content>, 2880 m a.s.l, on rock, 30 Jun 2008, <italic>R. Mamut</italic> (<bold><italic>holotype</italic></bold> designated here 20080999).</p></tp:treatment-sec><tp:treatment-sec sec-type="Additional specimens examined"><title>Additional specimens examined.</title><p><bold>China</bold> • Kashkar, Kargilik County, Mt. Kunlun, 2880 m a.s.l, <named-content xmlns:xlink="http://www.w3.org/1999/xlink" content-type="dwc:verbatimCoordinates" xlink:type="simple">36°34'92"N, 77°00'36"E</named-content>, on rock, 30 Jun 2008, R. Mamut 20080997, R. Mamut 20080998, R. Mamut 20080994, R. Mamut 20080995, R. Mamut 20080996, R. Mamut 20080986, R. Mamut 20080961 (XJU).</p></tp:treatment-sec><tp:treatment-sec sec-type="Ecology and distribution"><title>Ecology and distribution.</title><p><italic><tp:taxon-name><tp:taxon-name-part taxon-name-part-type="genus" reg="Myriolecis">M.</tp:taxon-name-part> <tp:taxon-name-part taxon-name-part-type="species" reg="incisa">incisa</tp:taxon-name-part></tp:taxon-name></italic> is known only from the Kunlun Mountains. It grows on calciferous rock, often with other members of <italic><tp:taxon-name><tp:taxon-name-part taxon-name-part-type="genus" reg="Myriolecis">Myriolecis</tp:taxon-name-part></tp:taxon-name></italic>, for example, <italic><tp:taxon-name><tp:taxon-name-part taxon-name-part-type="genus" reg="Myriolecis">M.</tp:taxon-name-part> <tp:taxon-name-part taxon-name-part-type="species" reg="altunica">altunica</tp:taxon-name-part></tp:taxon-name></italic> R. Mamut and <italic><tp:taxon-name><tp:taxon-name-part taxon-name-part-type="genus" reg="Myriolecis">M.</tp:taxon-name-part> <tp:taxon-name-part taxon-name-part-type="species" reg="caesioalutacea">caesioalutacea</tp:taxon-name-part></tp:taxon-name></italic> and overgrowing or commensally on other lichens, for example, <italic><tp:taxon-name><tp:taxon-name-part taxon-name-part-type="genus" reg="Caloplaca">Caloplaca</tp:taxon-name-part></tp:taxon-name></italic> spp.</p></tp:treatment-sec><ref-list><ref id="B8"><mixed-citation xmlns:xlink="http://www.w3.org/1999/xlink" xlink:type="simple">Fröberg L (1997) Variation in the <italic><tp:taxon-name><tp:taxon-name-part taxon-name-part-type="genus">Lecanora</tp:taxon-name-part> <tp:taxon-name-part taxon-name-part-type="species">dispersa</tp:taxon-name-part></tp:taxon-name></italic> group in South Sweden. Symbolae Botanicae Upsalienses 32: 29–34.</mixed-citation></ref><ref id="B29"><mixed-citation xmlns:xlink="http://www.w3.org/1999/xlink" xlink:type="simple">Śliwa L (2007) A revision of the <italic><tp:taxon-name><tp:taxon-name-part taxon-name-part-type="genus">Lecanora</tp:taxon-name-part> <tp:taxon-name-part taxon-name-part-type="species">dispersa</tp:taxon-name-part></tp:taxon-name></italic> complex in North America. Polish Botanical Journal 52: 1–70.</mixed-citation></ref><ref id="B19"><mixed-citation xmlns:xlink="http://www.w3.org/1999/xlink" xlink:type="simple">Muchnik E, Śliwa L (2011) New records of <italic><tp:taxon-name><tp:taxon-name-part taxon-name-part-type="genus">Lecanora</tp:taxon-name-part> <tp:taxon-name-part taxon-name-part-type="species">percrenata</tp:taxon-name-part></tp:taxon-name></italic>, with notes on other members of <italic><tp:taxon-name><tp:taxon-name-part taxon-name-part-type="genus">L.</tp:taxon-name-part> <tp:taxon-name-part taxon-name-part-type="species">dispersa</tp:taxon-name-part></tp:taxon-name></italic> group in Ryazan region (Russia). Polish Botanical Journal 56: 89–93.</mixed-citation></ref><ref id="B17"><mixed-citation xmlns:xlink="http://www.w3.org/1999/xlink" xlink:type="simple">Magnusson H (1940) Lichens from Central Asia I. In: Hedin S (Ed.) Reports Scientific Expeditions. North-west provinces of China (the Sino-Swedish expedition). 13, XI. Botany 1: 1–168. Aktiebolaget, Thule &amp; Stockholm.</mixed-citation></ref><ref id="B18"><mixed-citation xmlns:xlink="http://www.w3.org/1999/xlink" xlink:type="simple">Mamut R, Li P, Abbas A, Fu C (2019) Morphology, Chemistry and molecular phylogeny revealed a new species and a new combination of <italic><tp:taxon-name><tp:taxon-name-part taxon-name-part-type="genus">Myriolecis</tp:taxon-name-part></tp:taxon-name></italic> (<tp:taxon-name><tp:taxon-name-part taxon-name-part-type="family">Lecanoraceae</tp:taxon-name-part></tp:taxon-name>, <tp:taxon-name><tp:taxon-name-part taxon-name-part-type="phylum">Ascomycota</tp:taxon-name-part></tp:taxon-name>) from China. The Bryologist 122: 375–383. <ext-link xlink:href="10.1639/0007-2745-122.3.375" ext-link-type="doi" xlink:type="simple">https://doi.org/10.1639/0007-2745-122.3.375</ext-link></mixed-citation></ref><ref id="B6"><mixed-citation xmlns:xlink="http://www.w3.org/1999/xlink" xlink:type="simple">De la Rosa IN, Messuti MI, Śliwa L (2012) The <italic><tp:taxon-name><tp:taxon-name-part taxon-name-part-type="genus">Lecanora</tp:taxon-name-part> <tp:taxon-name-part taxon-name-part-type="species">dispersa</tp:taxon-name-part></tp:taxon-name></italic> group (<tp:taxon-name><tp:taxon-name-part taxon-name-part-type="family">Lecanoraceae</tp:taxon-name-part></tp:taxon-name>) in Argentina. The Lichenologist 44: 101–114. <ext-link xlink:href="10.1017/S0024282911000594" ext-link-type="doi" xlink:type="simple">https://doi.org/10.1017/S0024282911000594</ext-link></mixed-citation></ref></ref-list></tp:taxon-treatment>
