# Supplementary material for: New and noteworthy records of Myriolecis (Lecanoraceae, lichenized Ascomycota) in the arid regions of northwestern China
Source: MycoKeys. 2026 Jun 8;133:323–44. doi: 10.3897/mycokeys.133.186955 (PMC13270224; doi:10.3897/mycokeys.133.186955)
Supplement: XML Treatment for Myriolecis kunlunica [file mycokeys.133.186955-treatment3.xml]

<!DOCTYPE tp:taxon-treatment
  PUBLIC "-//TaxonX//DTD Taxonomic Treatment Publishing DTD v0 20100105//EN" "tax-treatment-NSO.dtd">
<tp:taxon-treatment xmlns:tp="http://www.plazi.org/taxpub"><tp:treatment-meta><kwd-group><label>Taxon classification</label><kwd>
                  <named-content content-type="kingdom">Fungi</named-content>
                </kwd><kwd>
                  <named-content content-type="order">Lecanorales</named-content>
                </kwd><kwd>
                  <named-content content-type="family">Lecanoraceae</named-content>
                </kwd></kwd-group><mixed-citation publication-type="journal"><person-group><name><surname>Payzulla</surname><given-names>Tursunay</given-names></name><name><surname>Adil</surname><given-names>Guldiyar</given-names></name><name><surname>Mamut</surname><given-names>Reyim</given-names></name></person-group><article-title>New and noteworthy records of <italic><tp:taxon-name><tp:taxon-name-part taxon-name-part-type="genus" reg="Myriolecis">Myriolecis</tp:taxon-name-part></tp:taxon-name></italic> (<tp:taxon-name><tp:taxon-name-part taxon-name-part-type="family" reg="Lecanoraceae">Lecanoraceae</tp:taxon-name-part></tp:taxon-name>, lichenized <tp:taxon-name><tp:taxon-name-part taxon-name-part-type="phylum" reg="Ascomycota">Ascomycota</tp:taxon-name-part></tp:taxon-name>) in the arid regions of northwestern China</article-title><source>MycoKeys</source><day>08</day><month>06</month><year>2026</year><volume>133</volume><fpage>323</fpage><lpage>344</lpage><pub-id pub-id-type="doi">10.3897/mycokeys.133.186955</pub-id></mixed-citation></tp:treatment-meta><tp:nomenclature><tp:taxon-name><object-id xmlns:xlink="http://www.w3.org/1999/xlink" content-type="arpha" xlink:type="simple">029AD596-BA6D-58B5-9C09-2E8B4FE74760</object-id>
                        		<tp:taxon-name-part taxon-name-part-type="genus" reg="Myriolecis">Myriolecis</tp:taxon-name-part> <tp:taxon-name-part taxon-name-part-type="species" reg="kunlunica">kunlunica</tp:taxon-name-part>
                        	
                        		<object-id xmlns:xlink="http://www.w3.org/1999/xlink" content-type="mycobank" xlink:type="simple">861340</object-id>
                        	</tp:taxon-name><tp:taxon-authority>R.Mamut</tp:taxon-authority><tp:taxon-status xmlns:xlink="http://www.w3.org/1999/xlink" xlink:type="simple">sp. nov.</tp:taxon-status><xref ref-type="fig" rid="F4">Fig. 4</xref></tp:nomenclature><tp:treatment-sec sec-type="Etymology"><title>Etymology.</title><p>“kunlunica” according to the specimen collection location, Kunlun Mountain.</p><fig id="F4" position="float" orientation="portrait"><object-id xmlns:xlink="http://www.w3.org/1999/xlink" content-type="doi" xlink:type="simple">10.3897/mycokeys.133.186955.figure4</object-id><object-id xmlns:xlink="http://www.w3.org/1999/xlink" content-type="arpha" xlink:type="simple">32ACB4DD-7DEE-530A-8E6E-631E98EFB603</object-id><label>Figure 4.</label><caption><p><italic><tp:taxon-name><tp:taxon-name-part taxon-name-part-type="genus" reg="Myriolecis">Myriolecis</tp:taxon-name-part> <tp:taxon-name-part taxon-name-part-type="species" reg="kunlunica">kunlunica</tp:taxon-name-part></tp:taxon-name></italic> (XJU20090729, holotype). <bold>A, B</bold>. Morphological structure of thallus and apothecia; <bold>C</bold>. Apothecial anatomy in regular light; <bold>D</bold>. Section of apothecium in regular light after application of N; <bold>E</bold>. Ascus; <bold>F</bold>. Ascospores; <bold>G, H</bold>. Paraphyses. Scale bars: 2 mm (<bold>A, B</bold>); 200 µm (<bold>C, D</bold>); 10 µm (<bold>E–H</bold>).</p></caption><graphic xmlns:xlink="http://www.w3.org/1999/xlink" xlink:href="mycokeys-133-323-g004.jpg" id="oo_1673098.jpg" position="float" orientation="portrait" xlink:type="simple"><uri content-type="original_file" xlink:type="simple">https://binary.pensoft.net/fig/1673098</uri></graphic></fig></tp:treatment-sec><tp:treatment-sec sec-type="Diagnosis"><title>Diagnosis.</title><p><italic><tp:taxon-name><tp:taxon-name-part taxon-name-part-type="genus" reg="Myriolecis">Myriolecis</tp:taxon-name-part> <tp:taxon-name-part taxon-name-part-type="species" reg="kunlunica">kunlunica</tp:taxon-name-part></tp:taxon-name></italic> is characterised by its clearly visible, often forming distinct rimose thallus and the white heavily pruina on the dark apothecial disc and chemical characters (2, 7- dichlorolichexanthone).</p></tp:treatment-sec><tp:treatment-sec sec-type="Description"><title>Description.</title><p>Thallus crustose, usually distinct, continuous, forming areolate to rimose, sometimes partly superficial, shade of brown to dark brown; Prothallus not visible; Apothecia abundant, lecanorine, occurring scattered to crowded, sessile, 0.5–1.2 mm diam.; Disc plane, almost black, heavily pruinose, never epruinose; Thalline margin prominent, thick, smooth, level with the disc or raised above discs, slightly flexuose, when old, apothecia white, pruinose; Amphithecium with algae and cortex, algal layer discontinuous, algae not very dense; Cortex well delimited, but not very thick, slightly expanded at the base, strongly expanding in K and N, N+ pink upper part, with granules (well-visible in polarised light, insoluble in K, soluble in N); Epithecium brown to red brown or olive, unchanged with K, but N+ reddish or deep orange, not at all granular; Hymenium hyaline, 35–70 μm high; Subhymenium distinct, hyaline, thin, 25–55 μm high; Hypothecium hyaline, 40–110 μm high, composed of gelatinized hyphae; Paraphyses slender, simple, expanded apically, distinctly septate, brown pigmented, coherent in K. Asci clavate, 8-spored; Ascospores hyaline, simple, ellipsoid (broadly ellipsoid to ellipsoid), 7–12 × 4.5–7.5 μm. Pycnidia not seen.</p></tp:treatment-sec><tp:treatment-sec sec-type="Chemistry"><title>Chemistry.</title><p>Apothecial margin K–, C–, KC–, <abbrev xmlns:xlink="http://www.w3.org/1999/xlink" xlink:title="paraphenylenediamine [ethanol absolute]" xlink:type="simple">PD</abbrev>–; disc K–, C–, KC–, <abbrev xmlns:xlink="http://www.w3.org/1999/xlink" xlink:title="paraphenylenediamine [ethanol absolute]" xlink:type="simple">PD</abbrev>–; 2,7-dichlorolichexanthone detected by <abbrev xmlns:xlink="http://www.w3.org/1999/xlink" xlink:title="thin-layer chromatography" xlink:type="simple">TLC</abbrev>.</p></tp:treatment-sec><tp:treatment-sec sec-type="Habitat"><title>Habitat.</title><p>On calcareous rock.</p></tp:treatment-sec><tp:treatment-sec sec-type="Notes"><title>Notes.</title><p><italic><tp:taxon-name><tp:taxon-name-part taxon-name-part-type="genus" reg="Myriolecis">M.</tp:taxon-name-part> <tp:taxon-name-part taxon-name-part-type="species" reg="kunlunica">kunlunica</tp:taxon-name-part></tp:taxon-name></italic> is characterized by its much more abundant thallus, usually pruinose and almost black apothecial discs, the presence of <italic>dispersa</italic>-like granules in the epithecium (insoluble in K and N, N+ red), and a black-green color at the very top of the margin (N+ purple). <italic><tp:taxon-name><tp:taxon-name-part taxon-name-part-type="genus" reg="Myriolecis">M.</tp:taxon-name-part> <tp:taxon-name-part taxon-name-part-type="species" reg="kunlunica">kunlunica</tp:taxon-name-part></tp:taxon-name></italic> is similar to <italic><tp:taxon-name><tp:taxon-name-part taxon-name-part-type="genus" reg="Myriolecis">M.</tp:taxon-name-part> <tp:taxon-name-part taxon-name-part-type="species" reg="perpruinosa">perpruinosa</tp:taxon-name-part></tp:taxon-name></italic>, but the latter differs in having an ash-gray thallus and bluish-white pruina, a black or dark brown apothecial disc, and thick, submoniliform paraphyses.</p></tp:treatment-sec><tp:treatment-sec sec-type="Type species"><title>Type species.</title><p>China • Xinjiang, Kashkar, Kargilik County, Mt. Kunlun, <named-content xmlns:xlink="http://www.w3.org/1999/xlink" content-type="dwc:verbatimCoordinates" xlink:type="simple">36°58'33"N, 75°32'18"E</named-content>, 4055 m a.s.l., on rock, 29 Jul 2008, <italic>R. Mamut</italic> (<bold><italic>holotype</italic></bold> designated here 20090729).</p></tp:treatment-sec><tp:treatment-sec sec-type="Additional materials examined"><title>Additional materials examined.</title><p>China • Xinjiang, Kashkar, Kargilik County, Mt. Kunlun, Serik Daban, <named-content xmlns:xlink="http://www.w3.org/1999/xlink" content-type="dwc:verbatimCoordinates" xlink:type="simple">36°58' 33"N, 75°32'18"E</named-content>, 4055 m a.s.l., on rock, 29 Jul 2008, R. Mamut 20040671, 200801001, 20081009, 20080989 (XJU).</p></tp:treatment-sec><tp:treatment-sec sec-type="Ecology and distribution"><title>Ecology and distribution.</title><p><italic><tp:taxon-name><tp:taxon-name-part taxon-name-part-type="genus" reg="Myriolecis">M.</tp:taxon-name-part> <tp:taxon-name-part taxon-name-part-type="species" reg="kunlunica">kunlunica</tp:taxon-name-part></tp:taxon-name></italic> is known only from the Kunlun Mountains. It grows on calciferous rock, often with <italic><tp:taxon-name><tp:taxon-name-part taxon-name-part-type="genus" reg="Aspicilia">Aspicilia</tp:taxon-name-part></tp:taxon-name></italic> sp. and other members of <italic><tp:taxon-name><tp:taxon-name-part taxon-name-part-type="genus" reg="Myriolecis">Myriolecis</tp:taxon-name-part></tp:taxon-name></italic>.</p></tp:treatment-sec></tp:taxon-treatment>
