# Supplementary material for: New and noteworthy records of Myriolecis (Lecanoraceae, lichenized Ascomycota) in the arid regions of northwestern China
Source: MycoKeys. 2026 Jun 8;133:323–44. doi: 10.3897/mycokeys.133.186955 (PMC13270224; doi:10.3897/mycokeys.133.186955)
Supplement: XML Treatment for Myriolecis fugiens [file mycokeys.133.186955-treatment4.xml]

<!DOCTYPE tp:taxon-treatment
  PUBLIC "-//TaxonX//DTD Taxonomic Treatment Publishing DTD v0 20100105//EN" "tax-treatment-NSO.dtd">
<tp:taxon-treatment xmlns:tp="http://www.plazi.org/taxpub"><tp:treatment-meta><kwd-group><label>Taxon classification</label><kwd>
                  <named-content content-type="kingdom">Fungi</named-content>
                </kwd><kwd>
                  <named-content content-type="order">Lecanorales</named-content>
                </kwd><kwd>
                  <named-content content-type="family">Lecanoraceae</named-content>
                </kwd></kwd-group><mixed-citation publication-type="journal"><person-group><name><surname>Payzulla</surname><given-names>Tursunay</given-names></name><name><surname>Adil</surname><given-names>Guldiyar</given-names></name><name><surname>Mamut</surname><given-names>Reyim</given-names></name></person-group><article-title>New and noteworthy records of <italic><tp:taxon-name><tp:taxon-name-part taxon-name-part-type="genus" reg="Myriolecis">Myriolecis</tp:taxon-name-part></tp:taxon-name></italic> (<tp:taxon-name><tp:taxon-name-part taxon-name-part-type="family" reg="Lecanoraceae">Lecanoraceae</tp:taxon-name-part></tp:taxon-name>, lichenized <tp:taxon-name><tp:taxon-name-part taxon-name-part-type="phylum" reg="Ascomycota">Ascomycota</tp:taxon-name-part></tp:taxon-name>) in the arid regions of northwestern China</article-title><source>MycoKeys</source><day>08</day><month>06</month><year>2026</year><volume>133</volume><fpage>323</fpage><lpage>344</lpage><pub-id pub-id-type="doi">10.3897/mycokeys.133.186955</pub-id></mixed-citation></tp:treatment-meta><tp:nomenclature><tp:taxon-name><object-id xmlns:xlink="http://www.w3.org/1999/xlink" content-type="arpha" xlink:type="simple">368F5966-0948-5391-948F-9898C7D31633</object-id>
                        		<tp:taxon-name-part taxon-name-part-type="genus" reg="Myriolecis">Myriolecis</tp:taxon-name-part> <tp:taxon-name-part taxon-name-part-type="species" reg="fugiens">fugiens</tp:taxon-name-part>
                        	</tp:taxon-name><tp:taxon-authority>(Nyl.) Śliwa, Zhao Xin &amp; Lumbsch.</tp:taxon-authority><xref ref-type="fig" rid="F5">Fig. 5</xref></tp:nomenclature><tp:treatment-sec sec-type="Description"><title>Description.</title><p>Thallus not well developed or only evident around the apothecia; prothallus not seen; Apothecia rounded, usually not common, occurring singly, sessile, when apothecia constricted at the base, apothecia distinctly cup-shaped; Disc apparently pruinose, yellowish-brown to pale reddish-brown, sometimes also pale yellow, flat; thalline margin present, thick, level with the disc or ± higher, pruinose, white; Amphithecium indistinct to distinctly divided into cortex and algal layer, algae dense or sparse; cortex expanded at the base, granular (<abbrev xmlns:xlink="http://www.w3.org/1999/xlink" xlink:title="polarized light" xlink:type="simple">pol</abbrev> +, insoluble in K, soluble in N); Epithecium brown to reddish-brown, granular (<abbrev xmlns:xlink="http://www.w3.org/1999/xlink" xlink:title="polarized light" xlink:type="simple">pol</abbrev> ±, soluble in K and insoluble in N); Hymenium hyaline, to 50–75 μm high; Subhymenium indistinct; Hypothecium hyaline, 95–130 μm high, composed of gelatinized hyphae, more clear in K. Paraphyses slightly branched, slightly or not expanded, without swelling or pigment cap in apical cell, free in K. Asci clavate, 8-spored; Ascospores hyaline, simple, mostly ellipsoid (broadly ellipsoid to ellipsoid), 8.5–12 × 4.5–6 μm; Pycnidia not seen.</p><fig id="F5" position="float" orientation="portrait"><object-id xmlns:xlink="http://www.w3.org/1999/xlink" content-type="doi" xlink:type="simple">10.3897/mycokeys.133.186955.figure5</object-id><object-id xmlns:xlink="http://www.w3.org/1999/xlink" content-type="arpha" xlink:type="simple">ACE25465-AB07-5130-BD94-9BA04C02B534</object-id><label>Figure 5.</label><caption><p><italic><tp:taxon-name><tp:taxon-name-part taxon-name-part-type="genus" reg="Myriolecis">Myriolecis</tp:taxon-name-part> <tp:taxon-name-part taxon-name-part-type="species" reg="fugiens">fugiens</tp:taxon-name-part></tp:taxon-name></italic> (Herb. No. 20136167). <bold>A</bold>. Morphological structure of thallus and apothecia; <bold>B</bold>. Apothecial anatomy in regular light; <bold>C</bold>. Section of apothecium in polarized light; <bold>D</bold>. Section of apothecium in polarized light after application of N; <bold>E</bold>. Section of apothecium in regular light after application of K; <bold>F</bold>. Ascus; <bold>G</bold>. Paraphysis. Scale bars: 1 mm (<bold>A</bold>); 200 μm (<bold>B</bold>); 100 μm (<bold>C, D</bold>); 200 μm (<bold>E</bold>); 10 μm (<bold>F, G</bold>).</p></caption><graphic xmlns:xlink="http://www.w3.org/1999/xlink" xlink:href="mycokeys-133-323-g005.jpg" id="oo_1673099.jpg" position="float" orientation="portrait" xlink:type="simple"><uri content-type="original_file" xlink:type="simple">https://binary.pensoft.net/fig/1673099</uri></graphic></fig></tp:treatment-sec><tp:treatment-sec sec-type="Habitat"><title>Habitat.</title><p>On calcareous rock.</p></tp:treatment-sec><tp:treatment-sec sec-type="Chemistry"><title>Chemistry.</title><p>Apothecial margin K+ yellow, C+ orange, KC+ yellow to orange, <abbrev xmlns:xlink="http://www.w3.org/1999/xlink" xlink:title="paraphenylenediamine [ethanol absolute]" xlink:type="simple">PD</abbrev>+ pale orange; disc K+ yellow, C+ orange, KC+ orange, <abbrev xmlns:xlink="http://www.w3.org/1999/xlink" xlink:title="paraphenylenediamine [ethanol absolute]" xlink:type="simple">PD</abbrev>+ orange. Pannarin detected by <abbrev xmlns:xlink="http://www.w3.org/1999/xlink" xlink:title="thin-layer chromatography" xlink:type="simple">TLC</abbrev>.</p></tp:treatment-sec><tp:treatment-sec sec-type="Notes"><title>Notes.</title><p><italic><tp:taxon-name><tp:taxon-name-part taxon-name-part-type="genus" reg="Myriolecis">M.</tp:taxon-name-part> <tp:taxon-name-part taxon-name-part-type="species" reg="fugiens">fugiens</tp:taxon-name-part></tp:taxon-name></italic> was first described by James in 1960 (<xref ref-type="bibr" rid="B12">James 1960</xref>), who provided a detailed morphological description. Morphologically, <italic><tp:taxon-name><tp:taxon-name-part taxon-name-part-type="genus" reg="Myriolecis">M.</tp:taxon-name-part> <tp:taxon-name-part taxon-name-part-type="species" reg="fugiens">fugiens</tp:taxon-name-part></tp:taxon-name></italic> is similar to <italic><tp:taxon-name><tp:taxon-name-part taxon-name-part-type="genus" reg="Myriolecis">M.</tp:taxon-name-part> <tp:taxon-name-part taxon-name-part-type="species" reg="invadens">invadens</tp:taxon-name-part></tp:taxon-name></italic> (H.Magn.) Śliwa, Zhao Xin &amp; Lumbsch and <italic><tp:taxon-name><tp:taxon-name-part taxon-name-part-type="genus" reg="Myriolecis">Myriolecis</tp:taxon-name-part> <tp:taxon-name-part taxon-name-part-type="species" reg="flowersiana">flowersiana</tp:taxon-name-part></tp:taxon-name></italic> (H.Magn.) Śliwa, Zhao Xin &amp; Lumbsch. However, <italic><tp:taxon-name><tp:taxon-name-part taxon-name-part-type="genus" reg="Myriolecis">M.</tp:taxon-name-part> <tp:taxon-name-part taxon-name-part-type="species" reg="fugiens">fugiens</tp:taxon-name-part></tp:taxon-name></italic> can be distinguished from these species by its chemistry, specifically the consistent presence of pannarin, as well as its spot test reactions: C+ orange, KC+ orange, and <abbrev xmlns:xlink="http://www.w3.org/1999/xlink" xlink:title="paraphenylenediamine [ethanol absolute]" xlink:type="simple">PD</abbrev>+ orange. Additionally, <italic><tp:taxon-name><tp:taxon-name-part taxon-name-part-type="genus" reg="Myriolecis">M.</tp:taxon-name-part> <tp:taxon-name-part taxon-name-part-type="species" reg="fugiens">fugiens</tp:taxon-name-part></tp:taxon-name></italic> differs in its anatomy, notably by having K-soluble granules in the epithecium and N-soluble granules in the cortex.</p></tp:treatment-sec><tp:treatment-sec sec-type="Specimens examined"><title>Specimens examined.</title><p><bold>China</bold> • Xinjiang, Atux, Aketao County, Oytag, Mt. Southern Tianshan, <named-content xmlns:xlink="http://www.w3.org/1999/xlink" content-type="dwc:verbatimCoordinates" xlink:type="simple">38°53'54"N, 75°11'57"E</named-content>, 2930 m a.s.l., on rock, 27 Aug 2013, <italic>R. Mamut</italic> 20136188-a, 20136188-b, 20137179-1 (XJU).</p></tp:treatment-sec><ref-list><ref id="B12"><mixed-citation xmlns:xlink="http://www.w3.org/1999/xlink" xlink:type="simple">James PW (1960) Notes on angiocarpous lichens in the British Isles: 1. The Lichenologist 1(4): 145–158. <ext-link xlink:type="simple" ext-link-type="doi" xlink:href="10.1017/S0024282960000388">https://doi.org/10.1017/S0024282960000388</ext-link></mixed-citation></ref></ref-list></tp:taxon-treatment>
