# Supplementary material for: New and noteworthy records of Myriolecis (Lecanoraceae, lichenized Ascomycota) in the arid regions of northwestern China
Source: MycoKeys. 2026 Jun 8;133:323–44. doi: 10.3897/mycokeys.133.186955 (PMC13270224; doi:10.3897/mycokeys.133.186955)
Supplement: XML Treatment for Myriolecis mons-nivis [file mycokeys.133.186955-treatment5.xml]

<!DOCTYPE tp:taxon-treatment
  PUBLIC "-//TaxonX//DTD Taxonomic Treatment Publishing DTD v0 20100105//EN" "tax-treatment-NSO.dtd">
<tp:taxon-treatment xmlns:tp="http://www.plazi.org/taxpub"><tp:treatment-meta><kwd-group><label>Taxon classification</label><kwd>
                  <named-content content-type="kingdom">Fungi</named-content>
                </kwd><kwd>
                  <named-content content-type="order">Lecanorales</named-content>
                </kwd><kwd>
                  <named-content content-type="family">Lecanoraceae</named-content>
                </kwd></kwd-group><mixed-citation publication-type="journal"><person-group><name><surname>Payzulla</surname><given-names>Tursunay</given-names></name><name><surname>Adil</surname><given-names>Guldiyar</given-names></name><name><surname>Mamut</surname><given-names>Reyim</given-names></name></person-group><article-title>New and noteworthy records of <italic><tp:taxon-name><tp:taxon-name-part taxon-name-part-type="genus" reg="Myriolecis">Myriolecis</tp:taxon-name-part></tp:taxon-name></italic> (<tp:taxon-name><tp:taxon-name-part taxon-name-part-type="family" reg="Lecanoraceae">Lecanoraceae</tp:taxon-name-part></tp:taxon-name>, lichenized <tp:taxon-name><tp:taxon-name-part taxon-name-part-type="phylum" reg="Ascomycota">Ascomycota</tp:taxon-name-part></tp:taxon-name>) in the arid regions of northwestern China</article-title><source>MycoKeys</source><day>08</day><month>06</month><year>2026</year><volume>133</volume><fpage>323</fpage><lpage>344</lpage><pub-id pub-id-type="doi">10.3897/mycokeys.133.186955</pub-id></mixed-citation></tp:treatment-meta><tp:nomenclature><tp:taxon-name><object-id xmlns:xlink="http://www.w3.org/1999/xlink" content-type="arpha" xlink:type="simple">43A16D87-4BDC-5FB8-AAC4-CACE7F349525</object-id>
                        		<tp:taxon-name-part taxon-name-part-type="genus" reg="Myriolecis">Myriolecis</tp:taxon-name-part> <tp:taxon-name-part taxon-name-part-type="species" reg="mons-nivis">mons-nivis</tp:taxon-name-part>
                        	</tp:taxon-name><tp:taxon-authority>(Darb.) Śliwa, Zhao Xin &amp; Lumbsch.</tp:taxon-authority><xref ref-type="fig" rid="F6">Fig. 6</xref></tp:nomenclature><tp:treatment-sec sec-type="Description"><title>Description.</title><p>Thallus clearly visible, thin, continuous, more or less rimose, edge indefinite, brown to dark brown; prothallus not seen; Apothecia numerous, usually clustered in groups or occurring singly, sessile or constricted at the base, 0.3–0.8 mm in diameter; Disc plane smooth, dark brown to dark blue, epruinose; thalline margin level with the disc, rough, cracked with numerous small fissures or flexuose or incised, epruinose, white to grayish-white; Amphithecium not well delimited into algal layer and cortex, algal layer with algae abundant filling, continuous; cortex indistinctly divided, composed of granules (pol +, insoluble in K and N); Epithecium shades of reddish-brown to brown, granules superficial and inspersed in paraphyses tips (<abbrev xmlns:xlink="http://www.w3.org/1999/xlink" xlink:title="polarized light" xlink:type="simple">pol</abbrev> ±, insoluble in K and N); Hymenium hyaline, 45–65 μm high; Subhymenium indistinct or distinct, thin, hyaline; Hypothecium hyaline 40–65 μm high, composed of gelatinized hyphae (most clear in K); Paraphyses slender, simple, never branched, expanded to capitate apically, red-brownish pigmented, with sharply delimited as a cap (up to 0.3 μm), coherent in K. Asci clavate, 8-spored; Ascospores hyaline, simple, broadly ellipsoid to narrowly ellipsoid, 7–12 × 5–8 μm, Pycnidia not seen.</p><fig id="F6" position="float" orientation="portrait"><object-id xmlns:xlink="http://www.w3.org/1999/xlink" content-type="doi" xlink:type="simple">10.3897/mycokeys.133.186955.figure6</object-id><object-id xmlns:xlink="http://www.w3.org/1999/xlink" content-type="arpha" xlink:type="simple">46900FDD-CB72-5E08-9BE2-EB9CA923003F</object-id><label>Figure 6.</label><caption><p><italic><tp:taxon-name><tp:taxon-name-part taxon-name-part-type="genus" reg="Myriolecis">Myriolecis</tp:taxon-name-part> <tp:taxon-name-part taxon-name-part-type="species" reg="mons-nivis">mons-nivis</tp:taxon-name-part></tp:taxon-name></italic> (Herb. No. 201367). <bold>A</bold>. Morphological structure of thallus and apothecia; <bold>B</bold>. Apothecial anatomy in regular light; <bold>C</bold>. Section of apothecium in regular light after application of K; <bold>D</bold>. Section of apothecium in polarized light after application of K; <bold>E</bold>. Ascus; <bold>F</bold>. Ascospores; <bold>G</bold>. Paraphyses. Scale bars: 2 mm (<bold>A</bold>); 100 µm (<bold>B–D</bold>); 10 µm (<bold>E–G</bold>).</p></caption><graphic xmlns:xlink="http://www.w3.org/1999/xlink" xlink:href="mycokeys-133-323-g006.jpg" id="oo_1673100.jpg" position="float" orientation="portrait" xlink:type="simple"><uri content-type="original_file" xlink:type="simple">https://binary.pensoft.net/fig/1673100</uri></graphic></fig></tp:treatment-sec><tp:treatment-sec sec-type="Chemistry"><title>Chemistry.</title><p>Apothecial margin K –, C –, KC –, <abbrev xmlns:xlink="http://www.w3.org/1999/xlink" xlink:title="paraphenylenediamine [ethanol absolute]" xlink:type="simple">PD</abbrev> –; disc K–, C–, KC–, <abbrev xmlns:xlink="http://www.w3.org/1999/xlink" xlink:title="paraphenylenediamine [ethanol absolute]" xlink:type="simple">PD</abbrev>–; No lichen products detected by <abbrev xmlns:xlink="http://www.w3.org/1999/xlink" xlink:title="thin-layer chromatography" xlink:type="simple">TLC</abbrev>.</p></tp:treatment-sec><tp:treatment-sec sec-type="Habitat"><title>Habitat.</title><p>On calcareous rock.</p></tp:treatment-sec><tp:treatment-sec sec-type="Notes"><title>Notes.</title><p>The species can be easily identified by its clearly visible, rimose thallus and dark brown, usually epruinose apothecial disc, as well as by its white to ash-gray apothecial margin with slight cracks and reddish-pigmented epithecium. This species is closely related to <italic><tp:taxon-name><tp:taxon-name-part taxon-name-part-type="genus" reg="Myriolecis">M.</tp:taxon-name-part> <tp:taxon-name-part taxon-name-part-type="species" reg="flowersiana">flowersiana</tp:taxon-name-part></tp:taxon-name></italic>, which differs in its apothecial color and has more submoniliform, pigmented, and distinctly septate paraphyses as well as narrowly ellipsoid spores. Additionally, the epithecium of <italic><tp:taxon-name><tp:taxon-name-part taxon-name-part-type="genus" reg="Myriolecis">M.</tp:taxon-name-part> <tp:taxon-name-part taxon-name-part-type="species" reg="flowersiana">flowersiana</tp:taxon-name-part></tp:taxon-name></italic> is deeply pigmented, with up to one-third of the upper hymenium exhibiting more intense red coloration (<xref ref-type="bibr" rid="B29">Śliwa 2007</xref>; <xref ref-type="bibr" rid="B6">De la Rosa et al. 2012</xref>). Morphologically, the newly recorded species is identical to <italic><tp:taxon-name><tp:taxon-name-part taxon-name-part-type="genus" reg="Myriolecis">M.</tp:taxon-name-part> <tp:taxon-name-part taxon-name-part-type="species" reg="dispersa">dispersa</tp:taxon-name-part></tp:taxon-name></italic> (Pers.) Śliwa, Zhao Xin &amp; Lumbsch; however, <italic><tp:taxon-name><tp:taxon-name-part taxon-name-part-type="genus" reg="Myriolecis">M.</tp:taxon-name-part> <tp:taxon-name-part taxon-name-part-type="species" reg="dispersa">dispersa</tp:taxon-name-part></tp:taxon-name></italic> has an inconspicuous thallus and a distinctly granular epithecium that is tinged yellow or brown, contains pannarin, and has a <abbrev xmlns:xlink="http://www.w3.org/1999/xlink" xlink:title="paraphenylenediamine [ethanol absolute]" xlink:type="simple">PD</abbrev>+ orange reaction of the apothecial margin (<xref ref-type="bibr" rid="B8">Fröberg 1997</xref>; <xref ref-type="bibr" rid="B29">Śliwa 2007</xref>; <xref ref-type="bibr" rid="B19">Muchnik and Śliwa 2011</xref>; <xref ref-type="bibr" rid="B6">De la Rosa et al. 2012</xref>).</p></tp:treatment-sec><tp:treatment-sec sec-type="Specimens examined"><title>Specimens examined.</title><p><bold>China</bold> • Xinjiang, Atux, Aketao County, Oytag, Mt. Southern Tianshan, <named-content xmlns:xlink="http://www.w3.org/1999/xlink" content-type="dwc:verbatimCoordinates" xlink:type="simple">38°53'54"N, 75°11'57"E</named-content>, 2930 m a.s.l., on rock, 27 Aug 2013, <italic>R. Mamut</italic> 201367, 201368, 201366, 201369, 201364, 201363(XJU).</p></tp:treatment-sec><ref-list><ref id="B29"><mixed-citation xmlns:xlink="http://www.w3.org/1999/xlink" xlink:type="simple">Śliwa L (2007) A revision of the <italic><tp:taxon-name><tp:taxon-name-part taxon-name-part-type="genus">Lecanora</tp:taxon-name-part> <tp:taxon-name-part taxon-name-part-type="species">dispersa</tp:taxon-name-part></tp:taxon-name></italic> complex in North America. Polish Botanical Journal 52: 1–70.</mixed-citation></ref><ref id="B6"><mixed-citation xmlns:xlink="http://www.w3.org/1999/xlink" xlink:type="simple">De la Rosa IN, Messuti MI, Śliwa L (2012) The <italic><tp:taxon-name><tp:taxon-name-part taxon-name-part-type="genus">Lecanora</tp:taxon-name-part> <tp:taxon-name-part taxon-name-part-type="species">dispersa</tp:taxon-name-part></tp:taxon-name></italic> group (<tp:taxon-name><tp:taxon-name-part taxon-name-part-type="family">Lecanoraceae</tp:taxon-name-part></tp:taxon-name>) in Argentina. The Lichenologist 44: 101–114. <ext-link xlink:href="10.1017/S0024282911000594" ext-link-type="doi" xlink:type="simple">https://doi.org/10.1017/S0024282911000594</ext-link></mixed-citation></ref><ref id="B8"><mixed-citation xmlns:xlink="http://www.w3.org/1999/xlink" xlink:type="simple">Fröberg L (1997) Variation in the <italic><tp:taxon-name><tp:taxon-name-part taxon-name-part-type="genus">Lecanora</tp:taxon-name-part> <tp:taxon-name-part taxon-name-part-type="species">dispersa</tp:taxon-name-part></tp:taxon-name></italic> group in South Sweden. Symbolae Botanicae Upsalienses 32: 29–34.</mixed-citation></ref><ref id="B19"><mixed-citation xmlns:xlink="http://www.w3.org/1999/xlink" xlink:type="simple">Muchnik E, Śliwa L (2011) New records of <italic><tp:taxon-name><tp:taxon-name-part taxon-name-part-type="genus">Lecanora</tp:taxon-name-part> <tp:taxon-name-part taxon-name-part-type="species">percrenata</tp:taxon-name-part></tp:taxon-name></italic>, with notes on other members of <italic><tp:taxon-name><tp:taxon-name-part taxon-name-part-type="genus">L.</tp:taxon-name-part> <tp:taxon-name-part taxon-name-part-type="species">dispersa</tp:taxon-name-part></tp:taxon-name></italic> group in Ryazan region (Russia). Polish Botanical Journal 56: 89–93.</mixed-citation></ref></ref-list></tp:taxon-treatment>
