# Supplementary material for: New and noteworthy records of Myriolecis (Lecanoraceae, lichenized Ascomycota) in the arid regions of northwestern China
Source: MycoKeys. 2026 Jun 8;133:323–44. doi: 10.3897/mycokeys.133.186955 (PMC13270224; doi:10.3897/mycokeys.133.186955)
Supplement: XML Treatment for Myriolecis wetmorei [file mycokeys.133.186955-treatment6.xml]

<!DOCTYPE tp:taxon-treatment
  PUBLIC "-//TaxonX//DTD Taxonomic Treatment Publishing DTD v0 20100105//EN" "tax-treatment-NSO.dtd">
<tp:taxon-treatment xmlns:tp="http://www.plazi.org/taxpub"><tp:treatment-meta><kwd-group><label>Taxon classification</label><kwd>
                  <named-content content-type="kingdom">Fungi</named-content>
                </kwd><kwd>
                  <named-content content-type="order">Lecanorales</named-content>
                </kwd><kwd>
                  <named-content content-type="family">Lecanoraceae</named-content>
                </kwd></kwd-group><mixed-citation publication-type="journal"><person-group><name><surname>Payzulla</surname><given-names>Tursunay</given-names></name><name><surname>Adil</surname><given-names>Guldiyar</given-names></name><name><surname>Mamut</surname><given-names>Reyim</given-names></name></person-group><article-title>New and noteworthy records of <italic><tp:taxon-name><tp:taxon-name-part taxon-name-part-type="genus" reg="Myriolecis">Myriolecis</tp:taxon-name-part></tp:taxon-name></italic> (<tp:taxon-name><tp:taxon-name-part taxon-name-part-type="family" reg="Lecanoraceae">Lecanoraceae</tp:taxon-name-part></tp:taxon-name>, lichenized <tp:taxon-name><tp:taxon-name-part taxon-name-part-type="phylum" reg="Ascomycota">Ascomycota</tp:taxon-name-part></tp:taxon-name>) in the arid regions of northwestern China</article-title><source>MycoKeys</source><day>08</day><month>06</month><year>2026</year><volume>133</volume><fpage>323</fpage><lpage>344</lpage><pub-id pub-id-type="doi">10.3897/mycokeys.133.186955</pub-id></mixed-citation></tp:treatment-meta><tp:nomenclature><tp:taxon-name><object-id xmlns:xlink="http://www.w3.org/1999/xlink" content-type="arpha" xlink:type="simple">7D072966-13D6-57F2-BF07-8592D59AEE90</object-id>
                        		<tp:taxon-name-part taxon-name-part-type="genus" reg="Myriolecis">Myriolecis</tp:taxon-name-part> <tp:taxon-name-part taxon-name-part-type="species" reg="wetmorei">wetmorei</tp:taxon-name-part>
                        	</tp:taxon-name><tp:taxon-authority>(Śliwa) Śliwa, Zhao Xin &amp; Lumbsch.</tp:taxon-authority><xref ref-type="fig" rid="F7">Fig. 7</xref></tp:nomenclature><tp:treatment-sec sec-type="Description"><title>Description.</title><p>Thallus not clearly visible within the substratum and present only under apothecia or poorly developed; prothallus not seen; Apothecia lecanorine, sessile, constricted at the base, occurring singly and usually rarely clustered in groups, 0.4–1.0 mm diam.; disc black, strongly pruinose, never epruinose, smooth, flat; thalline margin prominent, level with the disc, smooth, thick, heavily white pruinose; Amphithecium developed with distinctly delimited into algal layer and cortex, algae abundant and dense, continuous; cortex strongly expanded at the base, 15–35 μm wide laterally and 50–65 μm wide at the base, composed of granules (pol +, insoluble in K, soluble in N); Epithecium brown to dark brown, N+ reddish at beginning and then soon disappearing, granules superficial (<abbrev xmlns:xlink="http://www.w3.org/1999/xlink" xlink:title="indicates that the granules are bright in polarized light" xlink:type="simple">pol+</abbrev>, soluble in K, insoluble in N); Hymenium hyaline, 45–65 μm high; subhymenium distinct, 25–65 μm high; Hypothecium hyaline, 35–50 μm high, composed of gelatinized hyphae. Paraphyses simple, rarely branched, expanded, pigmented, free in K. Asci clavate, 8-spored; Ascospores hyaline, simple, ellipsoid (broadly ellipsoid to ellipsoid), 8.5–12 × 4.5–6.5 μm; Pycnidia not seen.</p><fig id="F7" position="float" orientation="portrait"><object-id xmlns:xlink="http://www.w3.org/1999/xlink" content-type="doi" xlink:type="simple">10.3897/mycokeys.133.186955.figure7</object-id><object-id xmlns:xlink="http://www.w3.org/1999/xlink" content-type="arpha" xlink:type="simple">8BE46654-2638-5059-8BD7-09DDC4829A72</object-id><label>Figure 7.</label><caption><p><italic><tp:taxon-name><tp:taxon-name-part taxon-name-part-type="genus" reg="Myriolecis">Myriolecis</tp:taxon-name-part> <tp:taxon-name-part taxon-name-part-type="species" reg="wetmorei">wetmorei</tp:taxon-name-part></tp:taxon-name></italic> (Herb. No. 20137264). <bold>A, B</bold>. Morphological structure of thallus and apothecia; <bold>C</bold>. Apothecial anatomy in regular light; <bold>D</bold>. Section of apothecium in polarized light; <bold>E</bold>. Section of apothecium in regular light after application of K; <bold>F</bold>. Ascus; <bold>G</bold>. Ascospores. Scale bars: 2 mm (<bold>A</bold>); 500 μm (<bold>B</bold>); 100 µm (<bold>C–E</bold>); 10 µm (<bold>F, G</bold>).</p></caption><graphic xmlns:xlink="http://www.w3.org/1999/xlink" xlink:href="mycokeys-133-323-g007.jpg" id="oo_1673101.jpg" position="float" orientation="portrait" xlink:type="simple"><uri content-type="original_file" xlink:type="simple">https://binary.pensoft.net/fig/1673101</uri></graphic></fig></tp:treatment-sec><tp:treatment-sec sec-type="Chemistry"><title>Chemistry.</title><p>Apothecial margin K–, C–, KC–, <abbrev xmlns:xlink="http://www.w3.org/1999/xlink" xlink:title="paraphenylenediamine [ethanol absolute]" xlink:type="simple">PD</abbrev>–; disc K–, C–, KC–, <abbrev xmlns:xlink="http://www.w3.org/1999/xlink" xlink:title="paraphenylenediamine [ethanol absolute]" xlink:type="simple">PD</abbrev>–; No lichen products detected by <abbrev xmlns:xlink="http://www.w3.org/1999/xlink" xlink:title="thin-layer chromatography" xlink:type="simple">TLC</abbrev>.</p></tp:treatment-sec><tp:treatment-sec sec-type="Habitat"><title>Habitat.</title><p>Corticolous species occurring on tree bark.</p></tp:treatment-sec><tp:treatment-sec sec-type="Notes"><title>Notes.</title><p><italic><tp:taxon-name><tp:taxon-name-part taxon-name-part-type="genus" reg="Myriolecis">M.</tp:taxon-name-part> <tp:taxon-name-part taxon-name-part-type="species" reg="wetmorei">wetmorei</tp:taxon-name-part></tp:taxon-name></italic> is sometimes difficult to separate from <italic><tp:taxon-name><tp:taxon-name-part taxon-name-part-type="genus" reg="Myriolecis">M.</tp:taxon-name-part> <tp:taxon-name-part taxon-name-part-type="species" reg="hagenii">hagenii</tp:taxon-name-part></tp:taxon-name></italic> and <italic><tp:taxon-name><tp:taxon-name-part taxon-name-part-type="genus" reg="Myriolecis">M.</tp:taxon-name-part> <tp:taxon-name-part taxon-name-part-type="species" reg="perpruinosa">perpruinosa</tp:taxon-name-part></tp:taxon-name></italic>, as the three species possess finely pruinose apothecia. <italic><tp:taxon-name><tp:taxon-name-part taxon-name-part-type="genus" reg="Myriolecis">M.</tp:taxon-name-part> <tp:taxon-name-part taxon-name-part-type="species" reg="hagenii">hagenii</tp:taxon-name-part></tp:taxon-name></italic> is distinguished on account of smaller apothecia (up to 0.8 mm diam.) with a much thinner, entire to incised rather than cracked apothecial margin. <italic><tp:taxon-name><tp:taxon-name-part taxon-name-part-type="genus" reg="Myriolecis">M.</tp:taxon-name-part> <tp:taxon-name-part taxon-name-part-type="species" reg="perpruinosa">perpruinosa</tp:taxon-name-part></tp:taxon-name></italic> differs from <italic><tp:taxon-name><tp:taxon-name-part taxon-name-part-type="genus" reg="Myriolecis">M.</tp:taxon-name-part> <tp:taxon-name-part taxon-name-part-type="species" reg="wetmorei">wetmorei</tp:taxon-name-part></tp:taxon-name></italic> by having a clearly visible thallus and greenish cortex cell walls, with the outer part of the cortex turning purple in N (<xref ref-type="bibr" rid="B8">Fröberg 1997</xref>; <xref ref-type="bibr" rid="B29">Śliwa 2007</xref>; <xref ref-type="bibr" rid="B19">Muchnik and Śliwa 2011</xref>). Morphologically, the newly recorded species is identical to <italic><tp:taxon-name><tp:taxon-name-part taxon-name-part-type="genus" reg="Myriolecis">M.</tp:taxon-name-part> <tp:taxon-name-part taxon-name-part-type="species" reg="torrida">torrida</tp:taxon-name-part></tp:taxon-name></italic> (Vain.) Śliwa, Zhao Xin &amp; Lumbsch, but the latter species is easily separable by its more warted and rimose-areolate thallus. In addition, anatomically, it differs in having its epithecium colored olive-green, intensely green with K, and turning reddish-brown or red in N (<xref ref-type="bibr" rid="B27">Śliwa and Olech 2002</xref>; <xref ref-type="bibr" rid="B29">Śliwa 2007</xref>).</p></tp:treatment-sec><tp:treatment-sec sec-type="Specimens examined"><title>Specimens examined.</title><p><bold>China</bold> • Xinjiang, Urumqi City, Mt. Middle Tianshan, Yingxiong Bridge, <named-content xmlns:xlink="http://www.w3.org/1999/xlink" content-type="dwc:verbatimCoordinates" xlink:type="simple">43°28'08"N, 87°05'48"E</named-content>, 2110 m a.s.l., on bark, 15 Aug 2006, <italic>R. Mamut</italic> 060815 (XJU); • Aksu City, Kucha County, Mt. Southern Tianshan, Tilmat Daban, 2450 m a.s.l., on bark, 13 May 2007, <italic>R. Mamut</italic> 20121719, 2003111 (XJU); • Atux City, Aketao County, Oytag, Mt. Southern Tianshan, 2930 m a.s.l., <named-content xmlns:xlink="http://www.w3.org/1999/xlink" content-type="dwc:verbatimCoordinates" xlink:type="simple">38°53'25"N, 75°11'57"E</named-content>, on bark, 27 Aug 2013, <italic>R. Mamut</italic> 20137264 (XJU).</p></tp:treatment-sec><ref-list><ref id="B8"><mixed-citation xmlns:xlink="http://www.w3.org/1999/xlink" xlink:type="simple">Fröberg L (1997) Variation in the <italic><tp:taxon-name><tp:taxon-name-part taxon-name-part-type="genus">Lecanora</tp:taxon-name-part> <tp:taxon-name-part taxon-name-part-type="species">dispersa</tp:taxon-name-part></tp:taxon-name></italic> group in South Sweden. Symbolae Botanicae Upsalienses 32: 29–34.</mixed-citation></ref><ref id="B29"><mixed-citation xmlns:xlink="http://www.w3.org/1999/xlink" xlink:type="simple">Śliwa L (2007) A revision of the <italic><tp:taxon-name><tp:taxon-name-part taxon-name-part-type="genus">Lecanora</tp:taxon-name-part> <tp:taxon-name-part taxon-name-part-type="species">dispersa</tp:taxon-name-part></tp:taxon-name></italic> complex in North America. Polish Botanical Journal 52: 1–70.</mixed-citation></ref><ref id="B19"><mixed-citation xmlns:xlink="http://www.w3.org/1999/xlink" xlink:type="simple">Muchnik E, Śliwa L (2011) New records of <italic><tp:taxon-name><tp:taxon-name-part taxon-name-part-type="genus">Lecanora</tp:taxon-name-part> <tp:taxon-name-part taxon-name-part-type="species">percrenata</tp:taxon-name-part></tp:taxon-name></italic>, with notes on other members of <italic><tp:taxon-name><tp:taxon-name-part taxon-name-part-type="genus">L.</tp:taxon-name-part> <tp:taxon-name-part taxon-name-part-type="species">dispersa</tp:taxon-name-part></tp:taxon-name></italic> group in Ryazan region (Russia). Polish Botanical Journal 56: 89–93.</mixed-citation></ref><ref id="B27"><mixed-citation xmlns:xlink="http://www.w3.org/1999/xlink" xlink:type="simple">Śliwa L, Olech M (2002) Notes on species of <italic><tp:taxon-name><tp:taxon-name-part taxon-name-part-type="genus">Lecanora</tp:taxon-name-part></tp:taxon-name></italic> (lichenized <tp:taxon-name><tp:taxon-name-part taxon-name-part-type="subphylum">Ascomycotina</tp:taxon-name-part></tp:taxon-name>) from the Antarctic. Polish Polar Research 23(2): 117–133.</mixed-citation></ref></ref-list></tp:taxon-treatment>
