# Supplementary material for: New and noteworthy records of Myriolecis (Lecanoraceae, lichenized Ascomycota) in the arid regions of northwestern China
Source: MycoKeys. 2026 Jun 8;133:323–44. doi: 10.3897/mycokeys.133.186955 (PMC13270224; doi:10.3897/mycokeys.133.186955)
Supplement: Supplementary material 1 — The taxa and sequences used in the two-locus dataset; newly generated sequences for this study are in bold [file mycokeys-133-323-s001.xls]

## Sheet: Sheet1
Table S1. The taxa and sequences used in the 2-locus dataset, newly generated sequences for this study are in bold.
Species	ITS	mtSSU
Lecanora elatinoides HTL19992d(F) Australia	JQ782709	JQ782669
Lecanora queenslandica HTL19113j(F) Australia	JQ782728	JQ782692
Lecanora pseudogangaleoides subsp. verdonii HTL19103a(F) Australia	JQ782727	JQ782691
Lecanora subimmergens Papong6431(F) Thailand	JQ782732	JQ782696
Lecanora toroyensis Papong7197(F) Thailand	JQ782734	JQ782698
Lecanora leproplaca HTL19558m(F) Kenya	JQ782718	JQ782683
Lecanora leproplaca HTL19815r(F) Fiji	JQ782719	JQ782684
Myriolecis flotowiana U175 Austria	AF070034
Myriolecis agardhiana ALV19377HS595 Greece	MN989276
Myriolecis albescens Lal9 Poland	JQ993727
Myriolecis albescens Lal8 Poland	JQ993726
Myriolecis albescens Lal5 Belgium	JQ993719
Myriolecis altunica 20071910 China	MH698406
Myriolecis contractula U236 Quebec	AF070032
Myriolecis complanata ATU01 China	OQ520267	OQ533119
Myriolecis complanata ATU02 China	OQ520274	OQ533120
Myriolecis complanata ATU03 China	OQ520276
Myriolecis complanata ATU04 China	OQ520275
Myriolecis convexa rm7 China	PX568800	PX568772
Myriolecis convexa rm5 China	PX568798
Myriolecis crenulata rm11 China	PX568779	PX568756
Myriolecis crenulata rm12 China	PX568780	PX568757
Myriolecis dispersa Ld8 clone C Hungary	JQ993732
Myriolecis dispersa Ld2 Poland	JQ993728
Myriolecis dispersa Ld6 Hungary	JQ993729
Myriolecis dispersa Ld8 Hungary	JQ993733
Myriolecis dispersa Ld9 Hungary	JQ993734
Myriolecis hagenii Lh3 clone A Iran	JQ993736
Myriolecis hagenii Lh3 clone B Iran	JQ993738
Myriolecis hagenii Lh3 clone C Iran	JQ993737
Myriolecis hagenii Lh2 Hungary	JQ993735
Myriolecis aff.flowersiana Leavitt 19071v1 USA	MZ922156
Myriolecis aff.flowersiana Leavitt 19053 USA	MZ922157
Myriolecis flowersiana rm20 China	PX568782	PX568759
Myriolecis flowersiana rm27 China	PX568804	PX568776
Myriolecis flowersiana rm19 China	PX568781	PX568758
Myriolecis flowersiana rm21 China	PX568783	PX568760
Myriolecis fugiens tp28 China		PX568774
Myriolecis incisa rm1 China	PX568795	PX568775
Myriolecis incisa rm2 China	PX568796	PX568770
Myriolecis invadens rm3 China	PX568802
Myriolecis invadens rm4 China	PX568803
Myriolecis juniperina T211 China	OP931998	OQ533116
Myriolecis kunlunica rm9 China	PX568777	PX568752
Myriolecis kunlunica tp7 China		PX568753
Myriolecis kunlunica tp5 China		PX568751
Myriolecis mons-nivis rm22 China	PX568786
Myriolecis mons-nivis rm23 China	PX568787
Myriolecis mons-nivis T48888b Antarctica	MK970658
Myriolecis nigrodisca T2022616 China	OQ091236	OQ091770
Myriolecis nigrodisca T2022615 China	OP526863	OQ091771
Myriolecis percrenata rm24 China	PX568788	PX568761
Myriolecis percrenata rm25 China	PX568789	PX568762
Myriolecis percrenata rm26 China	PX568790	PX568763
Myriolecis persimilis T1022 China	OQ520313
Myriolecis persimilis T1033 China	OQ520303
Myriolecis persimilis T1044 China	OQ533117
Myriolecis perpruinosa tp2 China		PX568748
Lecanora reuterii Lr1 Poland	JQ993741
Lecanora reuteri U177 Italy	AF070026
Myriolecis wetmorei rm10 China	PX568793	PX568768
Myriolecis wetmorei rm11 China	PX568794	PX568769
Myriolecis zosterae Leavitt 19084v2 USA	MZ922165
Myriolecis zosterae Leavitt 19082v4 USA	MZ922164
Myriolecis caesioalutacea 20137050 China	MH698404
Protoparmeliopsis muralis Schmull s.n.Germany	HQ650653	HQ660556
Protoparmeliopsis muralis BGK247 Austria	KC791770	KJ766466
Protoparmeliopsis achariana U155 Sweden	AF070019	DQ787342
Protoparmeliopsis achariana AFTOL-ID 1693		DQ972976
Protoparmeliopsis garovaglii M107 Austria	AF189718
Protoparmeliopsis garovaglii Leavitt 089 USA	KT453728	KT453818
Protoparmeliopsis garovaglii Leavitt 142 USA	KT453729
Protoparmeliopsis garovaglii Leavitt 145 USA	KT453727
Protoparmeliopsis macrocyclos U273 Sweden	AF159933
Protoparmeliopsis peltata Wei,22-c,2001 China	AY530887
Protoparmeliopsis peltata MS014622 Iran	KT453723
Protoparmeliopsis peltata USA	KT453722	KT453860
Protoparmeliopsis zareii SK 480 Iran	KP059049	KP059056
Rhizoplaca chrysoleuca BRY 55000 USA	HM577233	KT453856
Rhizoplaca chrysoleuca BRY 55019 USA	HM577254	DQ787354
Rhizoplaca chrysoleuca MS014636 Iran	KT453731
Rhizoplaca melanophthalma 55059 USA	HM577280	DQ787352
Rhizoplaca melanophthalma MS014624 (H) Iran	JX948275	KT453858
Rhizoplaca novomexicana BRY 55026 USA	HM577257
Rhizoplaca novomexicana Leavitt 732 USA		KT453824
Rhizoplaca occulta 55076 USA	HM577307
Rhizoplaca opiniconensis U217 Arizona	AF159928
Rhizoplaca parilis 55090 (BRY-C) USA	HM577321
Rhizoplaca parilis 55078 (BRY-C) USA	HM577309	KT453859
Rhizoplaca parilis FFM_6743 (F) Chile	JX948191
Rhizoplaca polymorpha 55095 (BRY-C) USA	HM577326
Rhizoplaca porterii 55145 (BRY-C) USA	HM577376	KT453861
Rhizoplaca shushanii 55063 (BRY-C) USA	HM577284	KT453862
Rhizoplaca shushanii 55073 (BRY-C) USA	HM577294
Rhizoplaca subdiscrepans BRY 55020 USA	HM577232
Rhizoplaca subdiscrepans BRY 55021 USA	HM577230
Rhizoplaca subdiscrepans m2 China	AY509805
Rhizoplaca subidahoensis U314 Idaho	AF159944
Rhizoplaca phaedrophthalma U291Austria	AF159938
Ramboldia arandensis Elix 28721 (CANB) Australia	EU075541	EU075527
Ramboldia brunneocarpa Elix 36756 (F) Australia	EU075542	EU075528
Ramboldia laeta Elix 31817 (F) Australia	EU075544	EU075530
Ramboldia petraeoides Elix 36816 (F) Australia	EU075545	EU075531
Ramboldia russula Luecking 17640 (F) Costa Rica	EU075547	EU075533
Ramboldia sanguinolenta Elix 28835 (F) Australia	EU075548	EU075534
Ramboldia stuartii Elix 28664 (F) Australia	EU075549	EU075535
